# Supplementary material for: COVID-19 Vaccination Is Associated with a Better Outcome in Acute Ischemic Stroke Patients: A Retrospective Observational Study
Source: J Clin Med. 2022 Nov 22;11(23):6878. doi: 10.3390/jcm11236878 (PMC9737827; doi:10.3390/jcm11236878)
Supplement: Supplementary file 1 [file jcm-11-06878-s001.zip]

Archive with 1 entries (1 files):
- jcm-2040813-supplementary.pdf
